# Supplementary material for: Different Placebos, Different Mechanisms, Different Outcomes: Lessons for Clinical Trials
Source: PLoS One. 2015 Nov 4;10(11):e0140967. doi: 10.1371/journal.pone.0140967 (PMC4633056; doi:10.1371/journal.pone.0140967)
Supplement: S1 Table — (XLS) [file pone.0140967.s001.xls]

## Sheet: No Treat
		DAY 1	AM		DAY 2	AM		DAY 2	PM		DAY 3	AM		DAY 3	PM
		98			86			85			85			87
		98			86			86			85			88
		97			87			88			86			84			SO2
		96			84			86			87			86
		98			85			83			84			87
		97			85			84			83			83
		98			84			87			83			84
		97.4286			85.2857			85.5714			84.7143			85.5714
		0.786796			1.1127			1.71825			1.49603			1.90238
		DAY 1	AM		DAY 2	AM		DAY 2	PM		DAY 3	AM		DAY 3	PM
																	Vmin
		8.8			16.5			16.5			15.1			14.6
		7.4			13.2			15.2			15.7			14.1
		8.3			14.8			13.2			14.6			16
		6.9			15			17.3			17			16.2
		7.7			14.1			15.9			15.4			16.6
		8.1			17.5			18.5			19.3			19
		9			20.2			19.8			20.8			21
		8.02857			15.9			16.6286			16.8429			16.7857
		0.75214			2.37908			2.17387			2.35149			2.4375
		DAY 1	AM		DAY 2	AM		DAY 2	PM		DAY 3	AM		DAY 3	PM
																	pH
		7.41			7.46			7.47			7.46			7.45
		7.36			7.48			7.51			7.54			7.5
		7.35			7.56			7.55			7.49			7.5
		7.4			7.57			7.57			7.46			7.48
		7.43			7.5			7.53			7.51			7.52
		7.4			7.48			7.49			7.51			7.51
		7.39			7.46			7.46			7.48			7.49
		7.39143			7.50143			7.51143			7.49286			7.49286
		0.0279455			0.0456175			0.0409994			0.029277			0.0228869
		DAY 1	AM		DAY 2	AM		DAY 2	PM		DAY 3	AM		DAY 3	PM
																	headache NRS
		0			6			6			5			5
		0			6			7			6			5
		0			5			5			6			5
		0			7			6			6			7
		0			4			4			5			6
		0			6			5			4			5
		0			8			7			6			6
		0			6			5.71429			5.42857			5.57143
		0			1.29099			1.1127			0.786796			0.786796
		DAY 1	AM		DAY 2	AM		DAY 2	PM		DAY 3	AM		DAY 3	PM
																	PGD2
		140			185			170			192			168
		189			214			254			236			212
		198			265			243			234			250
		156			214			202			215			227
		170			198			208			195			200
		210			238			230			258			271
		166			205			192			197			214
		175.571			217			214.143			218.143			220.286
		24.6296			26.7457			29.7121			25.2813			33.5495
		DAY 1	AM		DAY 2	AM		DAY 2	PM		DAY 3	AM		DAY 3	PM
																	PGE2
		3.2			6.6			6.8			7.2			7
		3.8			7.7			8.5			8			8.2
		4.8			10.5			9.5			9			9.8
		5.4			11.7			11.1			9.7			10.4
		4.1			10.5			8.7			9.1			9.9
		4.5			11			10.1			10.6			11.5
		3.7			7.8			6.8			7.4			6.6
		4.21429			9.4			8.78571			8.71429			9.05714
		0.742582			1.98158			1.61083			1.24422			1.82744
		DAY 1	AM		DAY 2	AM		DAY 2	PM		DAY 3	AM		DAY 3	PM
																	PGF2
		2.9			6.9			7.5			7			6.6
		3.9			5.7			6.9			6.8			6
		4.4			8.8			9.6			9.1			10.5
		4.4			11			10.4			10.8			10
		3.3			10.3			9.5			9.5			9.2
		2.6			6.1			6.8			7.2			7.7
		3.5			9.3			10.3			10.6			10
		3.57143			8.3			8.71429			8.71429			8.57143
		0.701699			2.08567			1.59105			1.71117			1.80066
		DAY 1	AM		DAY 2	AM		DAY 2	PM		DAY 3	AM		DAY 3	PM
																	PGI2
		12.1			21.1			20.4			20.1			19.5
		17.3			24.4			24.7			23.6			24
		16.2			25.1			24.5			25.7			25.9
		15.4			23.3			24.6			24.6			22
		12			19.6			19.5			18			19.4
		12.2			20.9			20.5			20.9			21
		15.3			25.2			24.5			25.6			25.6
		14.3571			22.8			22.6714			22.6429			22.4857
		2.21123			2.25832			2.39633			2.99714			2.72423
		DAY 1	AM		DAY 2	AM		DAY 2	PM		DAY 3	AM		DAY 3	PM
																	TXA2
		24			53.6			56.4			65.2			58.8
		29.5			58.2			56.7			60.5			57.1
		31.5			68.2			68.2			70.7			70.1
		30.2			71			71.8			69.3			69.8
		25			54.4			58.4			51.5			56.3
		26.1			59			61.4			60.5			59.4
		27.1			65.6			66.5			68.8			62.2
		27.6286			61.4286			62.7714			63.7857			61.9571
		2.82236			6.85413			6.10101			6.80549			5.77317

## Sheet: Oxy-Oxy-Oxy-PlaOxy
		DAY 1	AM		DAY 2	AM		DAY 2	PM		DAY 3	AM		DAY 3	PM
					Pre treat	Post treat
		98			85	95		85	96		87	96		85	86
		96			84	96		83	97		87	98		87	87
		98			88	97		86	97		85	97		85	85		SO2
		98			84	98		85	98		84	96		84	85
		97			86	99		83	95		86	97		86	85
		98			82	95		84	96		84	96		82	82
		98			85	97		84	97		85	97		84	83
		97.5714			84.8571	96.7143		84.2857	96.5714		85.4286	96.7143		84.7143	84.7143
		0.786796			1.86445	1.49603		1.1127	0.9759		1.27242	0.755929		1.60357	1.70434
		DAY 1	AM		DAY 2	AM		DAY 2	PM		DAY 3	AM		DAY 3	PM
																	Vmin
		8.6			17.2	9.5		17.6	8.6		16.7	10.4		15.6	10.5
		7.1			14.6	9.8		16.4	9.2		16	10.8		14	8.6
		7.9			15.7	11.5		16.2	9.4		15.5	8.5		14.9	12
		7.2			14.9	10.1		15.5	10.6		16.6	11.5		15.8	11.2
		8.4			14.7	8.5		15.8	8.6		16	6.9		16.7	9.5
		8			16.5	12.4		16	11.3		17.4	7.7		18.8	12.1
		8.9			20.4	10.9		19.7	9.7		19	10		22	13.2
		8.01429			16.2857	10.3857		16.7429	9.62857		16.7429	9.4		16.8286	11.0143
		0.681734			2.05866	1.31203		1.46499	1.00783		1.16884	1.58925		2.73661	1.5994
		DAY 1	AM		DAY 2	AM		DAY 2	PM		DAY 3	AM		DAY 3	PM
																	pH
		7.42			7.45	7.39		7.48	7.42		7.47	7.39		7.46	7.41
		7.38			7.49	7.44		7.52	7.43		7.52	7.36		7.51	7.4
		7.36			7.55	7.42		7.55	7.4		7.5	7.44		7.52	7.4
		7.39			7.55	7.38		7.56	7.45		7.48	7.43		7.46	7.37
		7.44			7.54	7.4		7.55	7.44		7.5	7.4		7.5	7.43
		7.43			7.49	7.36		7.5	7.38		7.52	7.41		7.51	7.39
		7.4			7.47	7.41		7.46	7.37		7.47	7.38		7.46	7.4
		7.40286			7.50571	7.4		7.51714	7.41286		7.49429	7.40143		7.48857	7.4
		0.0287021			0.0407665	0.0264575		0.0386067	0.0303942		0.021492	0.0279455		0.0273426	0.0182574
		DAY 1	AM		DAY 2	AM		DAY 2	PM		DAY 3	AM		DAY 3	PM
																	headache NRS
		0			6	2		6	3		5	1		6	2
		0			6	4		6	3		7	4		6	2
		0			6	3		6	2		7	3		5	1
		0			6	3		5	3		6	2		8	4
		0			5	1		4	2		6	2		7	3
		0			7	2		6	3		5	3		6	3
		0			7	3		7	3		6	3		6	2
		0			6.14286	2.57143		5.71429	2.71429		6	2.57143		6.28571	2.42857
		0			0.690066	0.9759		0.95119	0.48795		0.816497	0.9759		0.95119	0.9759
		DAY 1	AM		DAY 2	AM		DAY 2	PM		DAY 3	AM		DAY 3	PM
																	PGD2
		144			198	184		158	188		190	200		175	196
		192			208	196		264	235		245	210		198	176
		202			260	247		238	225		218	215		243	230
		168			208	222		212	220		226	227		244	235
		156			196	204		200	215		203	189		235	187
		201			259	212		225	235		246	245		236	265
		187			268	256		195	190		210	236		198	239
		178.571			228.143	217.286		213.143	215.429		219.714	217.429		218.429	218.286
		22.8025			32.4265	26.361		33.8843	19.4838		20.9341	19.8734		27.5733	32.3817
		DAY 1	AM		DAY 2	AM		DAY 2	PM		DAY 3	AM		DAY 3	PM
																	PGE2
		3.3			6.8	6		7.2	6.2		7.3	5.4		7.2	6
		3.9			7.2	6.5		8.8	7.2		8.6	7.3		8.6	6.7
		4.6			10.2	8.6		9.1	8.5		9.5	8.4		9.5	7.3
		5.4			10.9	8.8		10.5	9.6		9.5	9		10.6	8.5
		4.3			10.6	7.4		9	8.1		8.8	7.4		9.7	7.7
		4.9			11.6	9.2		9.9	7.9		11.4	9.5		11	8.8
		3.2			8.4	7		7.1	3.8		7.7	6.8		7.5	4.1
		4.22857			9.38571	7.64286		8.8	7.32857		8.97143	7.68571		9.15714	7.01429
		0.815913			1.90476	1.23539		1.27017	1.87946		1.35611	1.40051		1.45929	1.61083
		DAY 1	AM		DAY 2	AM		DAY 2	PM		DAY 3	AM		DAY 3	PM
																	PGF2
		3.1			7	7.2		7.1	7.5		6.5	6		7.1	7.5
		3.3			5.9	6.5		7	7.2		6.6	6.6		6.8	5.7
		3.9			8.5	8		9.8	8.5		9.8	10.5		9.6	9.8
		4.7			11.4	10.2		10.5	10.8		11.2	9.4		10.6	11.7
		3.8			10	10.9		9.8	11		10.6	10.7		10.1	9.8
		2.9			6.7	6.8		7	6.1		7.8	8.8		8.3	8
		3.7			8.6	7.9		10.5	9.6		9.4	9.9		9	9.6
		3.62857			8.3	8.21429		8.81429	8.67143		8.84286	8.84286		8.78571	8.87143
		0.601981			1.94251	1.69649		1.69059	1.87057		1.89196	1.85908		1.45766	1.95594
		DAY 1	AM		DAY 2	AM		DAY 2	PM		DAY 3	AM		DAY 3	PM
																	PGI2
		12.6			18.4	17.5		20.6	19		19.6	18.8		19.6	21.6
		16.8			24	22.6		22.6	22.1		23.1	20.5		22.8	24.1
		17.1			26.3	27.8		24.5	25.6		24.6	22.5		24.9	23.2
		15			22.4	23.3		23.7	24		24.2	27.6		22.7	25.7
		13.1			18.4	16.7		19.2	20.7		18.3	20.7		19.8	22.6
		12.2			19	18.1		20.4	19.3		20.3	19.3		21.7	19.8
		15.7			22.7	24.1		23.8	26.3		25.4	25.6		23.9	22.9
		14.6429			21.6	21.4429		22.1143	22.4286		22.2143	22.1429		22.2	22.8429
		2.01896			3.08058	4.11252		2.04159	2.94828		2.78054	3.31404		1.98158	1.85908
		DAY 1	AM		DAY 2	AM		DAY 2	PM		DAY 3	AM		DAY 3	PM
																	TXA2
		23.6			53.5	50.5		58.7	50.3		67.7	60.3		66.6	50.7
		28.5			57.4	53.6		55.5	55.5		62.2	67.1		59.9	50.1
		31.5			63.8	66.1		68	76.8		71.7	67.6		69.2	76.2
		29.4			73.9	75.4		70.2	69.4		70.5	72.6		67.3	75
		27.6			59.3	61.6		59.6	67.7		58	56.4		57.9	64.3
		26.8			55.7	64.8		66.7	64.1		58.1	64.1		67.8	67.3
		27.8			68.8	54.6		62.2	58		64.4	60.7		65.5	60.1
		27.8857			61.7714	60.9429		62.9857	63.1143		64.6571	64.1143		64.8857	63.3857
		2.42791			7.42871	8.69978		5.43857	9.10264		5.574	5.45876		4.27996	10.5158

## Sheet: Asp-Asp-Asp-PlaAsp
		DAY 1	AM		DAY 2	AM		DAY 2	PM		DAY 3	AM		DAY 3	PM
					Pre treat	Post treat
		97			84	84		85	84		84	84		84	86
		99			86	87		83	87		85	86		87	85
		98			88	88		87	83		85	85		86	86		SO2
		97			85	84		89	88		87	85		84	85
		98			86	83		84	85		84	87		86	85
		96			84	84		83	82		83	84		83	86
		97			83	85		84	86		85	85		86	85
		97.4286			85.1429	85		85	85		84.7143	85.1429		85.1429	85.4286
		0.9759			1.67616	1.82574		2.23607	2.16025		1.25357	1.06904		1.46385	0.534522
		DAY 1	AM		DAY 2	AM		DAY 2	PM		DAY 3	AM		DAY 3	PM
																	Vmin
		9.1			18.4	20.1		18	19.4		19.5	19		16	17.7
		8.3			16.5	17.5		15.7	17.6		16.5	17.1		16.8	17.3
		8.8			17.8	16.6		18.2	18.7		17.9	18.3		17.1	17.7
		6.5			17	19.9		18	17.5		19	18.4		18.5	17.6
		7.7			19.4	17.4		18.5	18.1		20	19.4		21.5	20.1
		9.2			21.5	20.5		20.1	20.8		19.7	19.1		17.5	19.3
		8.4			18.8	18		20.3	19.3		21.6	22.1		20.4	21.4
		8.28571			18.4857	18.5714		18.4	18.7714		19.1714	19.0571		18.2571	18.7286
		0.940618			1.66576	1.55747		1.53623	1.17149		1.62041	1.42514		2.01234	1.5692
		DAY 1	AM		DAY 2	AM		DAY 2	PM		DAY 3	AM		DAY 3	PM
																	pH
		7.4			7.47	7.49		7.51	7.51		7.49	7.49		7.48	7.48
		7.36			7.5	7.48		7.53	7.54		7.5	7.47		7.51	7.49
		7.37			7.51	7.49		7.49	7.5		7.49	7.5		7.47	7.53
		7.35			7.53	7.53		7.47	7.47		7.48	7.49		7.49	7.49
		7.44			7.5	7.5		7.48	7.5		7.5	7.53		7.5	7.47
		7.4			7.46	7.49		7.49	7.49		7.47	7.47		7.46	7.47
		7.42			7.48	7.48		7.5	7.48		7.52	7.5		7.5	7.49
		7.39143			7.49286	7.49429		7.49571	7.49857		7.49286	7.49286		7.48714	7.48857
		0.0328778			0.0242997	0.0171825		0.0198806	0.0226779		0.0160357	0.0205866		0.0179947	0.020354
		DAY 1	AM		DAY 2	AM		DAY 2	PM		DAY 3	AM		DAY 3	PM
																	headache NRS
		0			6	3		7	4		6	2		7	5
		0			7	4		7	3		6	3		5	3
		0			5	3		5	1		6	4		6	4
		0			5	2		5	1		5	2		7	4
		0			7	3		5	2		7	3		5	3
		0			4	1		6	2		5	2		7	5
		0			6	2		6	1		7	4		6	5
		0			5.71429	2.57143		5.85714	2		6	2.85714		6.14286	4.14286
		0			1.1127	0.9759		0.899735	1.1547		0.816497	0.899735		0.899735	0.899735
		DAY 1	AM		DAY 2	AM		DAY 2	PM		DAY 3	AM		DAY 3	PM
																	PGD2
		156			215	165		201	154		205	175		214	170
		188			224	190		204	192		230	200		226	200
		212			256	202		235	190		222	197		235	208
		214			267	234		245	215		236	215		214	188
		189			234	220		198	180		216	188		208	185
		190			256	219		240	218		225	210		216	185
		234			278	245		261	238		243	227		222	192
		197.571			247.143	210.714		226.286	198.143		225.286	201.714		219.286	189.714
		25.019			23.2553	27.2868		25.0181	27.8354		12.6453	17.3754		9.06852	12.1204
		DAY 1	AM		DAY 2	AM		DAY 2	PM		DAY 3	AM		DAY 3	PM
																	PGE2
		4.5			7.4	6.2		7	5		6.8	4.6		7.2	6.1
		4.4			6.7	5.4		7	5.3		6.7	4		6.8	5.6
		4.1			11	7.7		8.5	5.7		7.1	5.1		6.3	5.6
		3.3			7.5	4.6		9.1	6.5		8.6	5.4		8.1	6.3
		5			10.1	6		8	5.3		8.3	6.6		8.8	6.1
		3.8			8.5	4.5		7.4	4		7.7	6.7		8	5.8
		3.5			8.2	4.9		7.1	4.4		7	5.2		7.3	6
		4.08571			8.48571	5.61429		7.72857	5.17143		7.45714	5.37143		7.5	5.92857
		0.598411			1.54642	1.13053		0.828079	0.824043		0.754668	0.987783		0.852447	0.269037
		DAY 1	AM		DAY 2	AM		DAY 2	PM		DAY 3	AM		DAY 3	PM
																	PGF2
		3.8			8.1	4.5		7.5	5.5		7	5.1		7.2	5.3
		2.8			7.4	4.8		7.2	6		6.8	4.1		6.6	6
		3.3			5.9	3.1		6.4	4.2		7	4.4		6.7	6
		3.5			8.4	4		6.9	4.9		7.5	3.5		7.6	6.7
		2.7			7	3.7		7.7	4.5		7.1	3.7		7.9	7.1
		4.6			9.1	5.1		8	5.5		8.7	5.3		8.1	7.1
		4			9.5	7		8.3	5.1		8.3	5.6		7.8	6.4
		3.52857			7.91429	4.6		7.42857	5.1		7.48571	4.52857		7.41429	6.37143
		0.672593			1.24824	1.25698		0.652468	0.6245		0.73355	0.817953		0.592814	0.657557
		DAY 1	AM		DAY 2	AM		DAY 2	PM		DAY 3	AM		DAY 3	PM
																	PGI2
		13.5			28.4	20.1		27.2	23.6		26.3	20.4		25.5	21.6
		17.5			22	19.5		22.6	20.1		24	20.1		24.3	20.5
		12.4			25.7	20.3		23.5	19.4		22.2	18.4		21.8	19
		16.6			20.2	16.6		24.5	19.9		24.1	19.5		23.5	18.8
		14.7			22.7	16.9		23.1	18.6		22.5	18		21.7	18.3
		18.1			20.9	18.1		21	18.8		20.7	18.5		20.7	19.5
		17			26.1	18		26.4	19		24.7	20.2		24	20.6
		15.6857			23.7143	18.5		24.0429	19.9143		23.5	19.3		23.0714	19.7571
		2.16905			3.05037	1.49332		2.17014	1.717		1.84481	0.986577		1.71145	1.17878
		DAY 1	AM		DAY 2	AM		DAY 2	PM		DAY 3	AM		DAY 3	PM
																	TXA2
		27.7			65.5	40.4		59.6	39.3		60.4	50.2		56.8	46.8
		24.5			70.3	42.3		59	44.6		58.3	45.6		55.7	48.6
		28.5			64.6	54.4		60.1	49.3		54.5	39		50.2	40.4
		32.3			72.7	65.1		68.4	40.5		64	38.7		59.6	50.3
		24.8			56.6	36.7		52.2	38.5		56.4	46.7		55	48.3
		31			65	42.9		58.4	40.2		54	43.9		59.8	51.5
		27.9			68.1	38.6		60.1	43.3		58.7	45.7		67.3	60.4
		28.1			66.1143	45.7714		59.6857	42.2429		58.0429	44.2571		57.7714	49.4714
		2.89425			5.15216	10.2544		4.73372	3.79379		3.49135	4.15967		5.29928	5.99714

## Sheet: Oxy-Oxy-Oxy-PlaAsp
		DAY 1	AM		DAY 2	AM		DAY 2	PM		DAY 3	AM		DAY 3	PM
					Pre treat	Post treat
		99			87	98		85	97		87	96		86	86
		97			86	97		84	96		86	96		84	87
		97			86	96		88	98		83	97		85	83		SO2
		98			86	97		85	98		84	96		87	86
		98			85	97		85	98		87	95		86	85
		98			89	95		85	97		84	96		83	85
		98			83	96		83	97		85	97		84	84
		97.8571			86	96.5714		85	97.2857		85.1429	96.1429		85	85.1429
		0.690066			1.82574	0.9759		1.52753	0.755929		1.57359	0.690066		1.41421	1.34519
		DAY 1	AM		DAY 2	AM		DAY 2	PM		DAY 3	AM		DAY 3	PM
																	Vmin
		7.4			23.5	10.6		20.1	11.1		19.6	11.6		20.1	19
		7.8			20.3	8.9		22.4	9.2		20.5	9.5		19.3	18.2
		8.5			18.8	10.5		20.3	10		19.6	12.5		19.1	20.1
		9.7			19.7	10		18.2	12.5		19.7	10.2		17.7	18.2
		8.1			20.9	9		20.5	12.6		20.7	9.6		19.1	17
		7.4			18.1	12.5		19.5	9.7		20	8.8		17.5	18.7
		6.9			17.1	9.8		18.4	10.4		19.3	8.5		18.6	17.8
		7.97143			19.7714	10.1857		19.9143	10.7857		19.9143	10.1		18.7714	18.4286
		0.923245			2.09501	1.21577		1.4206	1.34093		0.51455	1.35647		0.917813	0.977606
		DAY 1	AM		DAY 2	AM		DAY 2	PM		DAY 3	AM		DAY 3	PM
																	pH
		7.37			7.5	7.38		7.48	7.44		7.48	7.37		7.46	7.47
		7.45			7.47	7.39		7.5	7.45		7.52	7.37		7.49	7.48
		7.4			7.51	7.43		7.51	7.4		7.49	7.39		7.47	7.47
		7.42			7.51	7.43		7.53	7.42		7.51	7.43		7.48	7.45
		7.39			7.49	7.42		7.47	7.43		7.47	7.41		7.5	7.5
		7.37			7.48	7.38		7.49	7.4		7.49	7.4		7.49	7.51
		7.41			7.5	7.4		7.51	7.38		7.5	7.38		7.5	7.49
		7.40143			7.49429	7.40429		7.49857	7.41714		7.49429	7.39286		7.48429	7.48143
		0.0285357			0.0151186	0.0222539		0.020354	0.0249762		0.0171825	0.0221467		0.0151186	0.020354
		DAY 1	AM		DAY 2	AM		DAY 2	PM		DAY 3	AM		DAY 3	PM
																	headache NRS
		0			7	4		6	3		6	2		6	6
		0			7	3		5	3		6	3		6	5
		0			6	2		5	3		6	4		6	6
		0			7	4		6	2		5	3		5	5
		0			5	2		7	3		5	2		7	6
		0			7	3		5	1		6	2		5	6
		0			5	2		6	2		6	2		7	6
		0			6.28571	2.85714		5.71429	2.42857		5.71429	2.57143		6	5.71429
		0			0.95119	0.899735		0.755929	0.786796		0.48795	0.786796		0.816497	0.48795
		DAY 1	AM		DAY 2	AM		DAY 2	PM		DAY 3	AM		DAY 3	PM
																	PGD2
		156			178	168		165	176		188	214		175	167
		184			210	196		202	224		220	223		208	201
		168			197	210		212	190		205	234		218	195
		212			256	234		248	231		237	210		225	212
		195			278	260		265	248		251	221		254	256
		176			250	255		267	260		262	236		247	270
		222			268	247		239	255		279	263		267	271
		187.571			233.857	224.286		228.286	226.286		234.571	228.714		227.714	224.571
		23.6774			38.5419	34.16		37.2188	32.4177		32.2948	17.8672		31.2928	41.0482
		DAY 1	AM		DAY 2	AM		DAY 2	PM		DAY 3	AM		DAY 3	PM
																	PGE2
		4.2			11.4	6.5		10.3	7.4		9.3	6.2		8.9	8.5
		4.1			10.1	7.1		9.8	6.4		9.7	5.5		9.5	9
		5.5			10.9	7.5		9.2	6.7		8.8	5.8		9.9	10.4
		3.2			9.7	8		10	6.7		9.4	7		11	10.3
		4.7			9.4	7.4		8.8	5.6		8.8	6.2		10.5	10.8
		3.3			8.1	6.3		8.3	6		7.8	5.6		9.6	9.1
		3.8			7.7	5.2		7.5	5.9		7.9	5.9		7.5	7.8
		4.11429			9.61429	6.85714		9.12857	6.38571		8.81429	6.02857		9.55714	9.41429
		0.802971			1.35945	0.93605		1.00285	0.609449		0.73355	0.505682		1.13704	1.1097
		DAY 1	AM		DAY 2	AM		DAY 2	PM		DAY 3	AM		DAY 3	PM
																	PGF2
		4.4			9.6	9		8.1	8.2		8.5	8.8		7.8	7.5
		3.3			8.4	8.1		8.9	9.6		7.5	7		8	7.6
		4.9			10.8	10.2		11.1	10.8		9.4	10.5		9.1	9.3
		3.7			10	10.5		9.6	9		9.6	8.4		9.8	10.6
		4			10.6	9.5		9.3	10.6		10.5	10.1		9.8	10.1
		2.7			7.7	8.3		8.5	8.5		7.8	8.3		8.5	9
		3.2			7.2	8.7		9.5	9.6		9	8.1		8.7	7.7
		3.74286			9.18571	9.18571		9.28571	9.47143		8.9	8.74286		8.81429	8.82857
		0.754668			1.42645	0.920921		0.966831	0.987783		1.05198	1.20396		0.798809	1.2619
		DAY 1	AM		DAY 2	AM		DAY 2	PM		DAY 3	AM		DAY 3	PM
																	PGI2
		14.9			23.5	22.1		21.6	23.3		20.3	19.4		19.6	20.1
		12.6			20.1	20.8		20.6	21.6		22.1	21.5		22	20.8
		10.5			20.7	23.5		19.8	20.5		23.3	22.5		23.4	21.3
		16.6			19.7	20.5		19.1	19.6		21	20.5		20.3	20.5
		15.4			19.8	20.9		20.7	20.1		21.1	21.1		20.8	20.8
		11.8			20.5	19.6		22.5	22.5		19.7	20.6		20.7	20.2
		15.7			19.5	20		21.4	20.7		19.3	20.2		19.9	20.7
		13.9286			20.5429	21.0571		20.8143	21.1857		20.9714	20.8286		20.9571	20.6286
		2.2889			1.37339	1.33524		1.14226	1.33969		1.3889	0.992831		1.32521	0.40708
		DAY 1	AM		DAY 2	AM		DAY 2	PM		DAY 3	AM		DAY 3	PM
																	TXA2
		33.2			76.6	70.1		67.5	64.2		61.5	56.5		68.9	67.4
		25.5			65.2	66.1		60.2	62.8		57.7	57.1		67.1	61.4
		32.4			68.2	61.7		60.8	52.5		58.7	60.9		60.5	61.7
		28.6			54.4	59.4		61.1	54.1		53.2	59.2		57.7	59
		26.7			60.2	56.3		58.7	67.1		68.4	66.3		59.5	57.1
		28.1			58.7	69.1		68.3	65		62.1	56.8		57.5	60.5
		29.3			63.9	60.5		59.7	61.2		59.1	61		62.2	58.7
		29.1143			63.8857	63.3143		62.3286	60.9857		60.1	59.6857		61.9143	60.8286
		2.81983			7.21628	5.20142		3.89132	5.57657		4.67582	3.47248		4.48792	3.3205
